# Supplementary material for: Human-origin probiotic cocktail increases short-chain fatty acid production via modulation of mice and human gut microbiome
Source: Sci Rep. 2018 Aug 23;8:12649. doi: 10.1038/s41598-018-30114-4 (PMC6107516; doi:10.1038/s41598-018-30114-4)
Supplement: Supplementary file 2 — Supplementary Table S6 [file 41598_2018_30114_MOESM2_ESM.xlsx]

## Sheet: Prob-1-dose-OTU-abundance
Supplementary Table S6. Significantly changed OTUs abundance upon signle dose treatment of probiotics in the mouse gut
				Relative abundance, % (Mean±SD; 1 day post-intervention)					P value (vs. Control)
				Control	Lactobacilli	Enterococci	Cocktail		Lactobacilli	Enterococci	Cocktail
			Bacteria|Bacteroidetes	73.06±0.79	61.91±1.16	75.67±0.55	83.99±0.68		0.00035187	0.0121133	6.27214e-05
			Bacteria|Bacteroidetes|Bacteroidia|Bacteroidales|S24-7	62.35±1.59	38.66±0.44	53.68±0.75	67.35±1.34		0.000738098	0.00408202	0.0149679
			Bacteria|Firmicutes	22.66±0.60	32.79±0.96	20.71±0.45	13.66±0.55		0.000302728	0.0128069	4.66833e-05
			Bacteria|Firmicutes|Clostridia	10.52±0.44	21.22±0.61	14.96±0.72	12.29±0.38		3.4173e-05	0.00187666	0.00682531
			Bacteria|Firmicutes|Clostridia|Clostridiales|unclass	7.33±0.20	13.20±0.45	8.13±0.27	6.60±0.17		0.000440912	0.0179434	0.0088053
			Bacteria|Firmicutes|Clostridia|Clostridiales|Ruminococcaceae	1.91±0.20	4.83±0.07	4.15±0.35	3.17±0.24		0.00055522	0.00183938	0.00257568
			Bacteria|Firmicutes|Bacilli|Lactobacillales|Lactobacillaceae|Lactobacillus	12.10±0.32	11.49±1.51	5.65±0.35	1.29±0.23		0.561968	2.07052e-05	2.78047e-06
			Bacteria|Bacteroidetes|Bacteroidia|Bacteroidales|Rikenellaceae	2.92±0.12	9.27±0.44	9.41±0.23	4.26±0.44		0.00087493	2.96622e-05	0.0278837
			Bacteria|Bacteroidetes|Bacteroidia|Bacteroidales|Rikenellaceae|unclass	2.79±0.11	9.08±0.44	9.41±0.23	4.14±0.44		0.000882915	2.90092e-05	0.0276806
			Bacteria|Firmicutes|Clostridia|Clostridiales|Ruminococcaceae|Oscillospira	0.73±0.10	2.40±0.11	1.35±0.20	1.09±0.04		3.85306e-05	0.0177579	0.0136255
			Bacteria|Bacteroidetes|Bacteroidia|Bacteroidales|Prevotellaceae|Prevotella	3.21±0.27	6.43±0.53	4.40±0.30	4.40±0.22		0.0027885	0.00683902	0.0044856
			Bacteria|Bacteroidetes|Bacteroidia|Bacteroidales|Bacteroidaceae|Bacteroides	2.10±0.20	5.81±0.27	6.39±0.09	5.48±0.46		7.47192e-05	0.000107888	0.00206721
			Bacteria|Firmicutes|Clostridia|Clostridiales|Lachnospiraceae	0.92±0.09	2.52±0.14	1.77±0.05	1.95±0.30		0.000232563	0.000479258	0.0196493
			Bacteria|Firmicutes|Clostridia|Clostridiales|Lachnospiraceae|unclass	0.82±0.08	1.98±0.17	1.54±0.07	1.81±0.29		0.00248745	0.000259174	0.0224422
			Bacteria|Firmicutes|Clostridia|Clostridiales|Ruminococcaceae|unclass	0.74±0.07	1.77±0.11	1.05±0.17	0.80±0.13		0.000426902	0.0720732	0.536852
			Bacteria|Deferribacteres|Deferribacteres|Deferribacterales|Deferribacteraceae|Mucispirillum	2.27±0.14	3.08±0.12	0.20±0.04	0.08±0.05		0.00187791	0.000751617	0.000556628
			Bacteria|Firmicutes|Clostridia|Clostridiales|Ruminococcaceae|Ruminococcus	0.44±0.09	0.66±0.04	1.74±0.07	1.27±0.09		0.0314206	5.23469e-05	0.000341951
			Bacteria|Proteobacteria|Epsilonproteobacteria|Campylobacterales|Helicobacteraceae	0.88±0.07	0.78±0.03	0.01±0.02	0.24±0.03		0.115077	0.00124548	0.00167358
			Bacteria|Proteobacteria|Epsilonproteobacteria|Campylobacterales|Helicobacteraceae|Helicobacter	0.55±0.06	0.24±0.01	0.01±0.02	0.16±0.04		0.00893937	0.00159363	0.000968994
			Bacteria|Bacteroidetes|Bacteroidia|Bacteroidales|unclass	1.75±0.19	0.72±0.09	0.00±0.00	1.34±0.08		0.00497227	0.00412828	0.0528428
			Bacteria|Tenericutes|Mollicutes	0.46±0.05	0.78±0.02	0.98±0.06	0.80±0.07		0.00634718	0.00040141	0.00348024
			Bacteria|Bacteroidetes|Bacteroidia|Bacteroidales|[Odoribacteraceae]|Odoribacter	0.45±0.08	0.66±0.05	1.24±0.12	0.85±0.14		0.0220492	0.00132968	0.0210692
			Bacteria|Verrucomicrobia|Verrucomicrobiae|Verrucomicrobiales|Verrucomicrobiaceae|Akkermansia	0.04±0.01	0.04±0.02	1.28±0.03	0.25±0.06		0.910324	8.77274e-05	0.0284917
			Bacteria|Tenericutes|Mollicutes|RF39	0.35±0.06	0.65±0.02	0.98±0.06	0.71±0.08		0.00647256	0.000208513	0.00421435
			Bacteria|Cyanobacteria	0.10±0.02	0.32±0.08	0.82±0.05	0.13±0.05		0.038647	0.000471979	0.451085
			Bacteria|Cyanobacteria|4C0d-2|YS2	0.10±0.02	0.31±0.07	0.81±0.06	0.12±0.04		0.0349528	0.00106012	0.606529
			Bacteria|Firmicutes|Clostridia|Clostridiales|Peptococcaceae	0.02±0.01	0.29±0.03	0.64±0.09	0.22±0.06		0.00278991	0.0063185	0.0302935
			Bacteria|Firmicutes|Clostridia|Clostridiales|Lachnospiraceae|Ruminococcus	0.05±0.01	0.41±0.10	0.16±0.04	0.08±0.02		0.0241291	0.0404279	0.0855663
			Bacteria|Firmicutes|Clostridia|Clostridiales|Peptococcaceae|rc4-4	0.01±0.01	0.27±0.02	0.59±0.09	0.20±0.06		0.00022798	0.00689089	0.0283754
			Bacteria|Bacteroidetes|Bacteroidia|Bacteroidales|Porphyromonadaceae|Parabacteroides	0.29±0.04	0.36±0.01	0.55±0.12	0.30±0.06		0.0731535	0.0487891	0.686359
			Bacteria|Proteobacteria|Epsilonproteobacteria|Campylobacterales|Helicobacteraceae|Flexispira	0.33±0.03	0.54±0.04	0.00±0.00	0.08±0.04		0.00253828	0.00227968	0.000975068
			Bacteria|Proteobacteria|Deltaproteobacteria|Desulfovibrionales|Desulfovibrionaceae	0.12±0.04	0.05±0.03	0.00±0.00	0.32±0.12		0.09135	0.0406697	0.0825887
			Bacteria|Proteobacteria|Betaproteobacteria	0.30±0.07	0.14±0.04	0.24±0.06	0.41±0.05		0.0381409	0.398302	0.0931199
			Bacteria|Proteobacteria|Betaproteobacteria|Burkholderiales|Alcaligenaceae|Sutterella	0.29±0.07	0.12±0.05	0.23±0.06	0.40±0.06		0.0258232	0.25874	0.103871
			Bacteria|Proteobacteria|Deltaproteobacteria|Desulfovibrionales|Desulfovibrionaceae|unclass	0.02±0.02	0.01±0.01	0.00±0.00	0.23±0.05		0.380319	0.186525	0.0109806
			Bacteria|Bacteroidetes|Bacteroidia|Bacteroidales|Rikenellaceae|AF12	0.13±0.02	0.18±0.02	0.00±0.00	0.12±0.06		0.0342523	0.00896293	0.829471
			Bacteria|Tenericutes|Mollicutes|Anaeroplasmatales|Anaeroplasmataceae|Anaeroplasma	0.11±0.02	0.12±0.03	0.00±0.00	0.10±0.05		0.658907	0.00759499	0.607134
			Bacteria|Firmicutes|Clostridia|Clostridiales|Peptococcaceae|unclass	0.01±0.01	0.02±0.02	0.05±0.01	0.02±0.01		0.33677	0.0227675	0.059175
			Bacteria|Firmicutes|Clostridia|Clostridiales|Clostridiaceae|unclass	0.09±0.02	0.04±0.01	0.07±0.01	0.07±0.02		0.0214813	0.163882	0.207029
			Bacteria|Firmicutes|Clostridia|Clostridiales|Clostridiaceae|Clostridium	0.02±0.01	0.04±0.01	0.04±0.01	0.01±0.01		0.0417379	0.0920365	0.170832
			Bacteria|Proteobacteria|Betaproteobacteria|Burkholderiales|Oxalobacteraceae	0.00±0.00	0.02±0.01	0.02±0.00	0.01±0.01		0.0327396	0.00943139	0.580003
			Bacteria|Cyanobacteria|Chloroplast|Streptophyta	0.00±0.00	0.01±0.01	0.02±0.01	0.01±0.00		0.368331	0.108956	0.0232791
