# Supplementary material for: Human-origin probiotic cocktail increases short-chain fatty acid production via modulation of mice and human gut microbiome
Source: Sci Rep. 2018 Aug 23;8:12649. doi: 10.1038/s41598-018-30114-4 (PMC6107516; doi:10.1038/s41598-018-30114-4)
Supplement: Supplementary file 3 — Supplementary Table S7 [file 41598_2018_30114_MOESM3_ESM.xlsx]

## Sheet: Prob-5-dose-OTU-abundance
Supplementary Table S7. Significantly changed OTUs abundance in the mouse gut after 5 consecutive dose treatments of probiotics
		Relative abundance, % (Mean±SD; 5 day post-intervention)					P value (vs. Control)
		Control	Lactobacilli	Enterococci	Cocktail		Lactobacilli	Enterococci	Cocktail
	Bacteria│Bacteroidetes	67.35±2.21	71.57±1.24	75.38±2.86	57.14±0.79		0.0601461	0.0206525	0.00889105
	Bacteria│Bacteroidetes│Bacteroidia│Bacteroidales│S24-7	56.00±1.90	58.97±2.26	60.25±3.71	49.38±1.04		0.159141	0.17631	0.0120317
	Bacteria│Firmicutes	25.93±1.34	18.33±1.05	16.76±1.97	33.95±1.07		0.00189637	0.00409102	0.00154274
	Bacteria│Firmicutes│Clostridia│Clostridiales	22.86±1.12	12.56±0.59	15.61±1.67	31.72±0.97		0.000711929	0.00519737	0.000536568
	Bacteria│Firmicutes│Clostridia│Clostridiales│unclass	14.69±0.71	6.45±0.89	9.27±0.90	20.51±0.51		0.000305572	0.00148621	0.000549394
	Bacteria│Firmicutes│Bacilli│Lactobacillales│Lactobacillaceae	2.86±0.20	1.85±0.19	0.95±0.37	2.10±0.27		0.00301876	0.00385171	0.0198993
	Bacteria│Firmicutes│Bacilli│Lactobacillales│Lactobacillaceae│Lactobacillus	2.86±0.20	1.85±0.19	0.95±0.37	2.10±0.27		0.00301876	0.00385171	0.0198993
	Bacteria│Proteobacteria	3.35±0.17	3.97±0.17	0.59±0.07	6.81±0.39		0.01194	0.00030148	0.00122902
	Bacteria│Firmicutes│Clostridia│Clostridiales│Ruminococcaceae	5.14±0.16	5.01±0.42	3.51±0.46	6.59±0.60		0.643985	0.0168316	0.0447988
	Bacteria│Bacteroidetes│Bacteroidia│Bacteroidales│Rikenellaceae	4.08±0.11	2.01±0.32	6.08±0.36	2.26±0.21		0.00387408	0.00666702	0.000749843
	Bacteria│Bacteroidetes│Bacteroidia│Bacteroidales│Rikenellaceae│unclass	3.94±0.12	2.01±0.32	6.07±0.37	2.16±0.21		0.00400831	0.00524502	0.000761024
	Bacteria│Verrucomicrobia│Verrucomicrobiae│Verrucomicrobiales│Verrucomicrobiaceae	1.90±0.82	5.57±0.22	6.60±1.11	0.48±0.12		0.0119301	0.00527396	0.0934837
	Bacteria│Verrucomicrobia│Verrucomicrobiae│Verrucomicrobiales│Verrucomicrobiaceae│Akkermansia	1.90±0.82	5.57±0.22	6.60±1.11	0.48±0.12		0.0119301	0.00527396	0.0934837
	Bacteria│Proteobacteria│Epsilonproteobacteria│Campylobacterales│Helicobacteraceae	1.50±0.23	0.01±0.01	0.00±0.00	3.76±0.25		0.00787719	0.00781531	0.000345263
	Bacteria│Proteobacteria│Epsilonproteobacteria│Campylobacterales│Helicobacteraceae│Helicobacter	1.42±0.19	0.00±0.00	0.00±0.00	3.58±0.25		0.00591813	0.00590742	0.000453142
	Bacteria│Firmicutes│Clostridia│Clostridiales│Lachnospiraceae	2.48±0.32	0.85±0.05	1.96±0.17	4.03±0.06		0.0115507	0.090311	0.0118501
	Bacteria│Firmicutes│Clostridia│Clostridiales│Lachnospiraceae│unclass	2.14±0.37	0.70±0.05	1.45±0.07	3.46±0.15		0.0193609	0.0766954	0.0143172
	Bacteria│Bacteroidetes│Bacteroidia│Bacteroidales│Bacteroidaceae	2.69±0.05	5.66±0.71	5.49±0.51	1.77±0.05		0.0179834	0.0102416	2.8259e-05
	Bacteria│Bacteroidetes│Bacteroidia│Bacteroidales│Prevotellaceae	2.39±0.35	4.06±0.17	2.92±0.05	1.57±0.10		0.00569131	0.118508	0.0481929
	Bacteria│Bacteroidetes│Bacteroidia│Bacteroidales│Prevotellaceae│Prevotella	2.39±0.35	4.06±0.17	2.92±0.05	1.57±0.10		0.00569131	0.118508	0.0481929
	Bacteria│Firmicutes│Clostridia│Clostridiales│Ruminococcaceae│Oscillospira	1.91±0.03	0.87±0.04	1.24±0.17	3.44±0.44		6.09024e-06	0.0170594	0.0257568
	Bacteria│Proteobacteria│Deltaproteobacteria│Desulfovibrionales│Desulfovibrionaceae	0.82±0.08	0.30±0.01	0.26±0.07	2.13±0.19		0.00764018	0.000969302	0.00265062
	Bacteria│Proteobacteria│Deltaproteobacteria│Desulfovibrionales│Desulfovibrionaceae│Desulfovibrio	0.71±0.07	0.30±0.01	0.26±0.07	1.88±0.16		0.0069989	0.00108533	0.00206842
	Bacteria│Firmicutes│Erysipelotrichi	0.19±0.08	3.89±0.29	0.15±0.02	0.13±0.07		0.00106308	0.548024	0.409057
	Bacteria│Firmicutes│Erysipelotrichi│Erysipelotrichales│Erysipelotrichaceae	0.19±0.08	3.89±0.29	0.15±0.02	0.13±0.07		0.00106308	0.548024	0.409057
	Bacteria│Firmicutes│Erysipelotrichi│Erysipelotrichales│Erysipelotrichaceae│Allobaculum	0.07±0.03	3.70±0.32	0.00±0.00	0.08±0.05		0.00235611	0.0625532	0.915563
	Bacteria│Firmicutes│Clostridia│Clostridiales│Ruminococcaceae│unclass	1.40±0.05	1.15±0.05	1.13±0.20	2.37±0.13		0.00301967	0.129954	0.00254931
	Bacteria│Proteobacteria│Betaproteobacteria│Burkholderiales│Alcaligenaceae	0.91±0.04	3.61±0.18	0.30±0.00	0.74±0.04		0.000843849	0.001613	0.00717963
	Bacteria│Proteobacteria│Betaproteobacteria│Burkholderiales│Alcaligenaceae│Sutterella	0.91±0.04	3.61±0.18	0.30±0.00	0.74±0.04		0.000843849	0.001613	0.00717963
	Bacteria│Firmicutes│Clostridia│Clostridiales│Ruminococcaceae│Ruminococcus	1.83±0.20	2.98±0.50	1.14±0.10	0.78±0.12		0.0431748	0.014631	0.00334491
	Bacteria│Firmicutes│Clostridia│Clostridiales│Clostridiaceae	0.36±0.08	0.17±0.06	0.77±0.17	0.26±0.00		0.0261969	0.0360018	0.132351
	Bacteria│Firmicutes│Clostridia│Clostridiales│Clostridiaceae│Candidatus Arthromitus	0.28±0.03	0.01±0.00	0.66±0.13	0.20±0.03		0.00473154	0.0299179	0.043195
	Bacteria│Bacteroidetes│Bacteroidia│Bacteroidales│unclass	0.96±0.10	0.00±0.01	0.00±0.01	1.03±0.01		0.00327971	0.00321971	0.35779
	Bacteria│Deferribacteres│Deferribacteres│Deferribacterales│Deferribacteraceae│Mucispirillum	0.18±0.02	0.06±0.03	0.04±0.01	0.78±0.05		0.00410704	0.00287824	0.000479646
	Bacteria│Cyanobacteria	0.89±0.06	0.21±0.01	0.08±0.04	0.31±0.05		0.00164584	0.00014324	0.000258081
	Bacteria│Bacteroidetes│Bacteroidia│Bacteroidales│[Odoribacteraceae]│Odoribacter	0.81±0.03	0.52±0.07	0.30±0.06	0.65±0.08		0.013776	0.000969313	0.0692975
	Bacteria│Tenericutes│Mollicutes	0.28±0.05	0.09±0.06	0.47±0.11	0.44±0.06		0.0104516	0.0827797	0.0227978
	Bacteria│Tenericutes│Mollicutes│RF39	0.25±0.04	0.09±0.06	0.47±0.11	0.14±0.01		0.0184781	0.0594364	0.0438761
	Bacteria│Firmicutes│Clostridia│Clostridiales│Lachnospiraceae│Coprococcus	0.13±0.03	0.07±0.03	0.19±0.05	0.22±0.06		0.0751305	0.130272	0.0799628
	Bacteria│Bacteroidetes│Bacteroidia│Bacteroidales│Rikenellaceae│AF12	0.14±0.03	0.00±0.00	0.00±0.01	0.09±0.01		0.0138499	0.0113244	0.079308
	Bacteria│Firmicutes│Clostridia│Clostridiales│Lachnospiraceae│Ruminococcus	0.18±0.04	0.05±0.01	0.28±0.08	0.32±0.05		0.0308624	0.155677	0.0213608
	Bacteria│Tenericutes│Mollicutes│Anaeroplasmatales│Anaeroplasmataceae│Anaeroplasma	0.03±0.01	0.00±0.00	0.00±0.00	0.30±0.06		0.0381624	0.0381624	0.0155339
	Bacteria│Actinobacteria	0.10±0.03	0.20±0.02	0.07±0.01	0.06±0.01		0.0126607	0.229454	0.151011
	Bacteria│Proteobacteria│Deltaproteobacteria│Desulfovibrionales│Desulfovibrionaceae│Bilophila	0.06±0.02	0.00±0.00	0.00±0.00	0.08±0.03		0.0367341	0.0365939	0.536846
	Bacteria│Firmicutes│Clostridia│Clostridiales│Dehalobacteriaceae│Dehalobacterium	0.13±0.01	0.02±0.01	0.06±0.03	0.13±0.01		0.000244141	0.0257211	0.759592
	Bacteria│Proteobacteria│Alphaproteobacteria	0.10±0.01	0.03±0.02	0.00±0.01	0.18±0.00		0.00775307	5.98654e-05	0.000148891
	Bacteria│Proteobacteria│Alphaproteobacteria│RF32	0.09±0.01	0.00±0.00	0.00±0.00	0.18±0.01		0.00156919	0.00156919	0.000169989
	Bacteria│Proteobacteria│Epsilonproteobacteria│Campylobacterales│Helicobacteraceae│Flexispira	0.07±0.03	0.01±0.01	0.00±0.00	0.17±0.04		0.0596599	0.0542482	0.0308496
	Bacteria│Firmicutes│Clostridia│Clostridiales│Clostridiaceae│Clostridium	0.02±0.02	0.07±0.01	0.03±0.02	0.02±0.01		0.0258917	0.564603	0.973528
	Bacteria│Actinobacteria│Actinobacteria	0.00±0.00	0.16±0.03	0.00±0.00	0.00±0.01		0.00986737	0.42265	0.42265
	Bacteria│Actinobacteria│Actinobacteria│Bifidobacteriales│Bifidobacteriaceae│Bifidobacterium	0.00±0.00	0.16±0.03	0.00±0.00	0.00±0.01		0.00986737	#DIV/0!	0.42265
	Bacteria│Firmicutes│Clostridia│Clostridiales│Peptococcaceae	0.01±0.00	0.01±0.01	0.01±0.01	0.07±0.02		0.555549	0.809399	0.0379162
	Bacteria│Firmicutes│Clostridia│Clostridiales│Peptococcaceae│unclass	0.01±0.00	0.01±0.01	0.00±0.01	0.07±0.02		0.825168	0.295022	0.0310231
