# Supplementary material for: Human-origin probiotic cocktail increases short-chain fatty acid production via modulation of mice and human gut microbiome
Source: Sci Rep. 2018 Aug 23;8:12649. doi: 10.1038/s41598-018-30114-4 (PMC6107516; doi:10.1038/s41598-018-30114-4)
Supplement: Supplementary file 4 — Supplementary Table S8 [file 41598_2018_30114_MOESM4_ESM.xlsx]

## Sheet: Probio-Fec-Slurry-OTU abundance
Supplementary Table S8. Significantly changed OTUs abundance in human fecal slurry after probiotics interventions
		Relative abundance, % (Mean±SD; 9h post-intervention)					P value (vs. Control)
		Control	Lactobacilli	Enterococci	Cocktail		Lactobacilli	Enterococci	Cocktail
	Bacteria|Firmicutes	62.77±0.64	40.36±0.21	40.62±0.86	42.53±0.89		7.45279e-05	7.69433e-06	1.41873e-05
	Bacteria|Firmicutes|Clostridia	57.42±0.91	37.61±0.32	36.78±0.91	38.79±0.84		0.000193587	9.89477e-06	1.3446e-05
	Bacteria|Proteobacteria	25.60±0.51	4.13±0.25	3.46±0.30	3.28±0.16		1.11034e-05	3.41576e-06	4.43895e-05
	Bacteria|Proteobacteria|Gammaproteobacteria	25.47±0.49	3.35±0.13	2.06±0.26	2.35±0.10		6.45979e-05	4.8382e-06	8.71437e-05
	Bacteria|Proteobacteria|Gammaproteobacteria|Enterobacteriales|Enterobacteriaceae	25.20±0.49	1.30±0.08	0.45±0.01	0.52±0.06		9.78333e-05	0.000129349	0.000101948
	Bacteria|Bacteroidetes	8.09±1.18	29.61±1.03	25.28±2.97	25.00±0.18		2.14894e-05	0.00444733	0.00130697
	Bacteria|Bacteroidetes|Bacteroidia|Bacteroidales|Prevotellaceae|Prevotella	6.42±0.91	23.87±0.65	18.78±2.17	19.35±0.20		2.6882e-05	0.00434017	0.00105706
	Bacteria|Elusimicrobia|Elusimicrobia|Elusimicrobiales|Elusimicrobiaceae|unclass	0.09±0.00	23.56±1.03	28.20±2.48	26.80±1.08		0.000642407	0.00259248	0.000539642
	Bacteria|Proteobacteria|Gammaproteobacteria|Enterobacteriales|Enterobacteriaceae|unclass	7.98±0.18	1.25±0.08	0.43±0.00	0.48±0.07		2.67379e-05	0.000194441	3.83303e-05
	Bacteria|Proteobacteria|Gammaproteobacteria|Enterobacteriales|Enterobacteriaceae|Erwinia	16.79±0.42	0.05±0.01	0.02±0.01	0.02±0.01		0.000211984	0.000211293	0.000211168
	Bacteria|Firmicutes|Clostridia|Clostridiales|Veillonellaceae	21.35±0.20	19.00±0.58	20.30±1.41	19.72±0.13		0.0120249	0.32272	0.00066924
	Bacteria|Proteobacteria|Betaproteobacteria|Burkholderiales	0.03±0.01	0.33±0.02	0.51±0.04	0.41±0.03		0.000647564	0.00154753	0.000529863
	Bacteria|Proteobacteria|Betaproteobacteria|Burkholderiales|Alcaligenaceae|Sutterella	0.01±0.00	0.33±0.02	0.51±0.04	0.41±0.03		0.00175833	0.00211996	0.00131254
	Bacteria|Firmicutes|Clostridia|Clostridiales|Clostridiaceae	2.98±0.11	1.41±0.06	1.19±0.18	1.34±0.12		0.000183718	0.000359809	5.92988e-05
	Bacteria|Firmicutes|Clostridia|Clostridiales|Veillonellaceae|Dialister	16.64±0.42	5.54±0.10	4.54±0.07	5.07±0.14		0.000250061	0.000288221	0.000124031
	Bacteria|Firmicutes|Clostridia|Clostridiales|Clostridiaceae|unclass	0.60±0.07	0.16±0.00	0.14±0.02	0.15±0.02		0.0082521	0.00377891	0.00544535
	Bacteria|Firmicutes|Clostridia|Clostridiales|Ruminococcaceae	15.16±0.43	4.89±0.21	3.98±0.14	4.55±0.26		4.9152e-05	0.000140628	1.95182e-05
	Bacteria|Firmicutes|Clostridia|Clostridiales|Veillonellaceae|Megasphaera	4.50±0.26	5.83±0.18	7.09±0.27	6.72±0.17		0.00269993	0.000280677	0.000518335
	Bacteria|Firmicutes|Clostridia|Clostridiales|Ruminococcaceae|unclass	11.58±0.26	3.59±0.15	3.08±0.15	3.41±0.20		1.20152e-05	9.24551e-06	3.35063e-06
	Bacteria|Firmicutes|Clostridia|Clostridiales|Lachnospiraceae	9.17±0.62	7.56±0.11	6.79±0.41	8.02±0.34		0.0428064	0.00787553	0.0645426
	Bacteria|Firmicutes|Clostridia|Clostridiales|Veillonellaceae|Mitsuokella	0.04±0.01	7.49±0.60	8.48±1.10	7.81±0.11		0.00211905	0.00563294	6.16835e-05
	Bacteria|Proteobacteria|Deltaproteobacteria|Desulfovibrionales|Desulfovibrionaceae|Bilophila	0.09±0.02	0.44±0.10	0.89±0.02	0.51±0.08		0.02094	6.22511e-07	0.00959749
	Bacteria|Firmicutes|Clostridia|Clostridiales|unclass	8.34±0.27	4.56±0.25	4.32±0.05	4.95±0.37		5.91962e-05	0.00100494	0.000359303
	Bacteria|Firmicutes|Bacilli	0.49±0.03	0.69±0.04	1.62±0.11	1.47±0.03		0.0036708	0.00195562	1.37305e-06
	Bacteria|Firmicutes|Bacilli|Bacillales	0.13±0.02	0.00±0.00	0.01±0.01	0.00±0.00		0.00794074	0.00349673	0.00704814
	Bacteria|Firmicutes|Bacilli|Bacillales|Bacillaceae	0.12±0.02	0.00±0.00	0.00±0.00	0.00±0.00		0.00577239	0.00576493	0.00542634
	Bacteria|Firmicutes|Bacilli|Bacillales|Bacillaceae|unclass	0.12±0.01	0.00±0.00	0.00±0.00	0.00±0.00		0.00494453	0.00494453	0.00494453
	Bacteria|Bacteroidetes|Bacteroidia|Bacteroidales|Bacteroidaceae|Bacteroides	0.16±0.02	0.08±0.02	0.23±0.03	0.17±0.02		0.00405261	0.0578706	0.514207
	Bacteria|Firmicutes|Clostridia|Clostridiales|Lachnospiraceae|unclass	6.38±0.30	6.04±0.08	5.38±0.43	6.50±0.34		0.179988	0.0341798	0.693932
	Bacteria|Bacteroidetes|Bacteroidia|Bacteroidales|Porphyromonadaceae|Parabacteroides	0.03±0.01	0.04±0.01	0.09±0.02	0.06±0.01		0.171204	0.00985774	0.00369552
	Bacteria|Bacteroidetes|Bacteroidia|Bacteroidales|Paraprevotellaceae|unclass	0.66±0.14	4.41±0.51	4.83±0.82	4.19±0.06		0.0036921	0.0107036	0.000111692
	Bacteria|Firmicutes|Erysipelotrichi|Erysipelotrichales|Erysipelotrichaceae	4.86±0.40	2.06±0.09	2.23±0.10	2.27±0.02		0.00517264	0.00531204	0.00780162
	Bacteria|Firmicutes|Erysipelotrichi|Erysipelotrichales|Erysipelotrichaceae|Catenibacterium	3.93±0.33	1.60±0.05	1.60±0.07	1.63±0.02		0.00578221	0.00495457	0.00653545
	Bacteria|Firmicutes|Clostridia|Clostridiales|Ruminococcaceae|Faecalibacterium	1.18±0.07	0.68±0.01	0.34±0.03	0.48±0.04		0.00661274	0.000907539	0.000636152
	Bacteria|Firmicutes|Clostridia|Clostridiales|Clostridiaceae|Clostridium	2.35±0.10	1.23±0.05	1.04±0.15	1.17±0.11		0.000583276	0.000479616	0.000183343
	Bacteria|Firmicutes|Clostridia|Clostridiales|Ruminococcaceae|Ruminococcus	1.96±0.09	0.52±0.06	0.45±0.01	0.53±0.06		8.36976e-05	0.00122683	0.000106629
	Bacteria|Proteobacteria|Gammaproteobacteria|Aeromonadales	0.23±0.01	1.80±0.06	1.38±0.25	1.56±0.07		0.00039452	0.0151499	0.000836747
	Bacteria|Proteobacteria|Gammaproteobacteria|Aeromonadales|Succinivibrionaceae|Succinivibrio	0.18±0.03	1.79±0.06	1.38±0.25	1.56±0.07		9.55621e-05	0.0133629	0.000310459
	Bacteria|Firmicutes|Clostridia|Clostridiales|Lachnospiraceae|Coprococcus	1.58±0.23	0.84±0.06	0.79±0.05	0.84±0.07		0.0261481	0.0237685	0.0248023
	Bacteria|Firmicutes|Bacilli|Lactobacillales	0.36±0.04	0.68±0.04	1.61±0.11	1.47±0.03		0.000603184	0.00114681	8.08499e-06
	Bacteria|Actinobacteria	1.18±0.27	0.51±0.04	0.67±0.09	0.50±0.03		0.0482507	0.0693558	0.0478425
	Bacteria|Bacteroidetes|Bacteroidia|Bacteroidales|unclass	0.68±0.16	1.13±0.05	1.26±0.13	1.14±0.04		0.0283627	0.00808358	0.0283959
	Bacteria|Firmicutes|Bacilli|Lactobacillales|Carnobacteriaceae|Granulicatella	0.00±0.00	0.00±0.00	0.88±0.13	0.60±0.02		0.695369	0.00662268	0.000471029
	Bacteria|Firmicutes|Erysipelotrichi|Erysipelotrichales|Erysipelotrichaceae|Eubacterium	0.89±0.08	0.33±0.03	0.42±0.02	0.42±0.02		0.00326282	0.00594001	0.00659362
	Bacteria|Bacteroidetes|Bacteroidia|Bacteroidales|Rikenellaceae|unclass	0.02±0.01	0.02±0.01	0.05±0.00	0.03±0.01		0.596945	0.0231253	0.239681
	Bacteria|Actinobacteria|Actinobacteria	0.71±0.12	0.22±0.02	0.25±0.03	0.24±0.04		0.0155585	0.0168465	0.0132664
	Bacteria|Actinobacteria|Actinobacteria|Bifidobacteriales|Bifidobacteriaceae|Bifidobacterium	0.71±0.12	0.22±0.02	0.24±0.03	0.24±0.04		0.0153736	0.015243	0.0136563
	Bacteria|Firmicutes|Clostridia|Clostridiales|Lachnospiraceae|Dorea	0.23±0.03	0.06±0.01	0.05±0.00	0.07±0.02		0.00751361	0.0117315	0.00391485
	Bacteria|Firmicutes|Clostridia|Clostridiales|Lachnospiraceae|Lachnospira	0.32±0.08	0.20±0.03	0.14±0.04	0.16±0.02		0.113367	0.0449606	0.0627683
	Bacteria|Firmicutes|Bacilli|Lactobacillales|Lactobacillaceae|Lactobacillus	0.30±0.03	0.65±0.04	0.17±0.02	0.55±0.04		0.000448583	0.00302498	0.000970054
	Bacteria|Verrucomicrobia	0.01±0.00	0.23±0.02	0.30±0.05	0.28±0.01		0.00147331	0.00884143	4.87291e-07
	Bacteria|Verrucomicrobia|Opitutae|[Cerasicoccales]|Cerasicoccaceae|unclass	0.00±0.00	0.22±0.02	0.29±0.05	0.28±0.01		0.00188788	0.00882588	0.000107204
	Bacteria|Firmicutes|Bacilli|Lactobacillales|Enterococcaceae	0.00±0.00	0.00±0.00	0.50±0.02	0.27±0.02		0.96607	0.000448547	0.00204237
	Bacteria|Lentisphaerae|[Lentisphaeria]|Victivallales|Victivallaceae|unclass	0.01±0.00	0.48±0.02	0.39±0.04	0.35±0.02		0.000660035	0.00442466	0.000775778
	Bacteria|Firmicutes|Bacilli|Lactobacillales|Enterococcaceae|Vagococcus	0.00±0.00	0.00±0.00	0.47±0.03	0.25±0.03		0.222568	0.00137284	0.00342599
	Bacteria|Firmicutes|Clostridia|Clostridiales|Ruminococcaceae|Oscillospira	0.44±0.04	0.11±0.01	0.10±0.02	0.13±0.01		0.00278535	0.00122301	0.00509729
	Bacteria|Firmicutes|Clostridia|Clostridiales|Christensenellaceae	0.28±0.01	0.16±0.03	0.15±0.01	0.15±0.01		0.015782	0.000361558	0.000116305
	Bacteria|Proteobacteria|Gammaproteobacteria|Pasteurellales|Pasteurellaceae	0.04±0.01	0.25±0.01	0.23±0.02	0.27±0.02		9.06033e-05	0.00179563	0.00122978
	Bacteria|Proteobacteria|Gammaproteobacteria|Enterobacteriales|Enterobacteriaceae|Klebsiella	0.22±0.02	0.00±0.00	0.00±0.00	0.00±0.00		0.00196198	0.00215107	0.00206068
	Bacteria|Proteobacteria|Gammaproteobacteria|Pasteurellales|Pasteurellaceae|Haemophilus	0.03±0.00	0.20±0.01	0.18±0.01	0.21±0.03		0.00128726	0.000931786	0.0085301
	Bacteria|Firmicutes|Clostridia|Clostridiales|Lachnospiraceae|Roseburia	0.22±0.02	0.05±0.02	0.04±0.01	0.05±0.01		0.000225466	0.00104827	0.000906608
	Bacteria|Bacteroidetes|Bacteroidia|Bacteroidales|S24-7|unclass	0.12±0.01	0.04±0.00	0.03±0.01	0.04±0.01		0.00060158	0.00132644	0.00404088
	Bacteria|Firmicutes|Clostridia|Clostridiales|Veillonellaceae|unclass	0.00±0.00	0.04±0.00	0.10±0.04	0.03±0.01		0.000216767	0.0648003	0.0209517
	Bacteria|Proteobacteria|Gammaproteobacteria|Enterobacteriales|Enterobacteriaceae|Citrobacter	0.10±0.02	0.00±0.00	0.00±0.00	0.00±0.00		0.00852118	0.00849002	0.00836591
	Bacteria|Firmicutes|Erysipelotrichi|Erysipelotrichales|Erysipelotrichaceae|unclass	0.01±0.00	0.06±0.01	0.11±0.02	0.11±0.01		0.00525118	0.00904257	8.56487e-05
	Bacteria|Firmicutes|Erysipelotrichi|Erysipelotrichales|Erysipelotrichaceae|Bulleidia	0.02±0.01	0.08±0.01	0.09±0.03	0.10±0.02		0.000703947	0.0447188	0.0108356
